# Supplementary material for: Effects of Serotonin on Cell Viability, Permeability of Bovine Mammary Gland Epithelial Cells and Their Transcriptome Analysis
Source: Int J Mol Sci. 2023 Jul 13;24(14):11388. doi: 10.3390/ijms241411388 (PMC10379418; doi:10.3390/ijms241411388)
Supplement: Supplementary file 1 [file ijms-24-11388-s001.zip]

Archive with 1 entries (1 files):
- ijms-2468135-supplementary.pdf
